# Supplementary material for: Increased level of serum leucine-rich-alpha-2-glycoprotein 1 in patients with clear cell renal cell carcinoma
Source: BMC Urol. 2024 Apr 24;24:94. doi: 10.1186/s12894-024-01481-0 (PMC11040933; doi:10.1186/s12894-024-01481-0)
Supplement: Supplementary file 1 — Supplementary Material 1 [file 12894_2024_1481_MOESM1_ESM.xlsx]

## Sheet: Sheet1
Supplementary Table 1. Clinicopathological characteristics of the subjects without cancer
subjects without cancer		Number = 63
M / F		35 (56%) / 28 (44%)
Age, median		63 (20-82)
urinary stone disease		25 (40%)
pelvic organ prolapse		13 (21%)
Benign prostatic hyperplasia		5 (7%)
kidney transplantation donor		4 (6%)
benign adrenal tumor		3 (5%)
Chronic kidney disease		3 (5%)
others		10 (16%)
