# Supplementary material for: Increased level of serum leucine-rich-alpha-2-glycoprotein 1 in patients with clear cell renal cell carcinoma
Source: BMC Urol. 2024 Apr 24;24:94. doi: 10.1186/s12894-024-01481-0 (PMC11040933; doi:10.1186/s12894-024-01481-0)
Supplement: Supplementary file 5 — Supplementary Material 5 [file 12894_2024_1481_MOESM5_ESM.xlsx]

## Sheet: Sheet1
Supplementary table 2. The relationship between serum LRG1 level and clinicopathological parameters in non-ccRCC
Variables		Univariable	Multivariable	95% CI
non-ccRCC		p value	p value
Hb (g/dl)		0.039	0.119	(-5.86 - 0.73)
Ca (mg/dl)		0.66	0.99	(-13.13 - 13.28)
CRP (mg/dl)		0.012	0.22	(-1.77 - 7.19)
