# Supplementary material for: Increased level of serum leucine-rich-alpha-2-glycoprotein 1 in patients with clear cell renal cell carcinoma
Source: BMC Urol. 2024 Apr 24;24:94. doi: 10.1186/s12894-024-01481-0 (PMC11040933; doi:10.1186/s12894-024-01481-0)
Supplement: Supplementary file 6 — Supplementary Material 6 [file 12894_2024_1481_MOESM6_ESM.xlsx]

## Sheet: Sheet1
Supplementary Table 3. Multiple regression analysis model of the explanatory variable of differential diagnosis of ccRCC vs non-ccRCC
Variables		Univariable	Multivariable model	95% CI
		p value	p value
Age		0.403	0.364	(-0.05 - 0.17)
Charlson comorbidity index		0.546	0.244	(-2.98 - 0.39)
Performance status; PS		0.099	0.735	(-5.89 - 2.92)
pathological T1 vs. 2, 3		0.409	0.181	(-11.10 - 0.95)
clinical M1 vs. Mo		0.969	0.319	(-7.35 - 2.16)
LRG1 (ug/ml)		<0.0001	0.021	(0.14 - 0.69)
Hb (g/dl)		0.352	0.872	(-0.77 - 0.97)
Alb (g/dl)		0.04	0.126	(0.22 - 17.70)
Ca (mg/dl)		0.339	0.39	(-7.68 - 2.02)
CRP (mg/dl)		0.556	0.793	(-1.61 - 1.16)
NLR		0.459	0.124	(-4.36 - -0.07)
